# Supplementary material for: A First Methodological Development and Validation of ReTap: An Open-Source UPDRS Finger Tapping Assessment Tool Based on Accelerometer-Data
Source: Sensors (Basel). 2023 May 31;23(11):5238. doi: 10.3390/s23115238 (PMC10256040; doi:10.3390/s23115238)
Supplement: Supplementary file 1 [file sensors-23-05238-s001.zip]

Archive with 1 entries (1 files):
- sensors-2398488-supplementary.pdf
